# Supplementary material for: Synthesis and Spectroscopic Characterization of Thienopyrazine-Based Fluorophores for Application in Luminescent Solar Concentrators (LSCs)
Source: Molecules. 2021 Sep 7;26(18):5428. doi: 10.3390/molecules26185428 (PMC8468226; doi:10.3390/molecules26185428)
Supplement: Supplementary file 1 [file molecules-26-05428-s001.zip]

Archive with 1 entries (1 files):
- molecules-1340477-supplementary.pdf
